# Supplementary material for: Stereoselective diversification of α-amino acids enabled by N-heterocyclic carbene catalysis
Source: Nat Commun. 2025 Oct 9;16:8991. doi: 10.1038/s41467-025-64024-7 (PMC12511568; doi:10.1038/s41467-025-64024-7)
Supplement: Supplementary file 4 — Supplementary Data 2 [file 41467_2025_64024_MOESM4_ESM.xlsx]

## Sheet: 新建 文本文档
1c
E(RB3LYP) = -705.754016170 a.u.
Sum of electronic and thermal Free Energies =-705.590124 a.u.
C	-1.20554	0.139417	-0.169609
C	-3.34914	0.596909	-0.307389
H	-3.81304	0.772982	-1.2962
C	-3.16661	-0.912648	-0.140237
O	-3.96057	-1.79804	-0.060331
O	-1.799	-1.11389	-0.073053
N	-1.9968	1.13253	-0.302483
C	0.253055	0.165257	-0.107237
C	0.92839	1.39939	-0.197113
C	0.999395	-1.01097	0.040975
C	2.31037	1.44843	-0.139532
H	0.339353	2.31068	-0.312516
C	2.39325	-0.970731	0.099846
H	0.4815	-1.96829	0.110843
C	3.05791	0.262662	0.009637
H	2.85129	2.39374	-0.207326
H	2.9482	-1.90085	0.215299
O	4.39917	0.410956	0.055415
C	5.21559	-0.730878	0.20262
H	5.08653	-1.43525	-0.638029
H	6.25321	-0.373158	0.214022
H	5.00713	-1.2618	1.14822
C	-4.24972	1.19711	0.772403
H	-4.35966	2.27845	0.609809
H	-5.24088	0.721414	0.740252
H	-3.81446	1.03845	1.77058
NHC
E(RB3LYP) = -1051.65763525 a.u.
Sum of electronic and thermal Free Energies =-1051.331201 a.u.
C	-4.59781	2.75996	-0.140274
C	-5.10609	1.45893	-0.038337
C	-3.25736	2.97873	-0.481178
C	-4.25407	0.382311	-0.279334
H	-6.15105	1.29355	0.23659
C	-2.40083	1.89902	-0.728645
C	-2.91456	0.609164	-0.620871
C	-4.54284	-1.10147	-0.237956
H	-1.35249	2.04809	-0.997141
C	-2.21673	-0.71478	-0.859453
C	-3.14716	-1.7328	-0.139245
H	-5.04903	-1.43465	-1.16074
H	-3.0855	-2.73752	-0.599329
H	-5.16146	-1.41256	0.6166
H	-2.18776	-0.936894	-1.93924
O	-2.82678	-1.81974	1.24009
N	-0.854239	-0.799141	-0.358183
C	-1.53577	-2.32729	1.4902
H	-1.36402	-2.29697	2.57476
H	-1.45849	-3.38511	1.16218
C	0.236805	-0.142065	-0.867595
N	1.1829	-0.519308	0.019821
C	-0.511954	-1.50281	0.776787
N	0.750648	-1.35585	1.04022
C	2.55471	-0.112222	-0.003683
C	2.99614	0.8288	0.939894
C	3.41685	-0.670283	-0.960062
C	4.34221	1.2095	0.906489
C	4.75364	-0.255284	-0.957858
C	5.23469	0.682547	-0.035664
H	4.70116	1.94124	1.63575
H	5.43882	-0.682519	-1.69547
C	2.04047	1.40506	1.95024
H	1.14936	1.8231	1.45443
H	1.68091	0.625743	2.64032
H	2.51785	2.20144	2.53808
C	2.9117	-1.68224	-1.95354
H	2.41914	-2.52521	-1.44269
H	2.15915	-1.23264	-2.62031
H	3.73381	-2.07979	-2.56514
C	6.67183	1.13752	-0.076012
H	7.33449	0.34874	-0.463139
H	6.78884	2.01534	-0.735345
H	7.03144	1.42955	0.922256
H	-5.25279	3.61294	0.053792
H	-2.87658	4.00031	-0.553373
alcohol
E(RB3LYP) = -577.46847144 a.u.
Sum of electronic and thermal Free Energies =-577.293172 a.u.
O	0.108203	2.37254	-0.440421
H	-0.739396	2.79465	-0.629027
C	0.014262	1.02053	-0.850931
H	-0.012735	0.956191	-1.95794
C	-1.25226	0.368652	-0.318937
C	-2.11022	-0.346203	-1.16126
C	-1.56674	0.478006	1.04395
C	-3.26286	-0.954356	-0.652153
H	-1.87544	-0.426279	-2.22655
C	-2.71833	-0.121739	1.55248
H	-0.89613	1.03992	1.69775
C	-3.56863	-0.842999	0.705515
H	-3.92506	-1.511	-1.31979
H	-2.95459	-0.032169	2.61572
H	-4.46936	-1.31489	1.10541
C	1.26145	0.28481	-0.382423
C	1.40993	-1.08103	-0.663548
C	2.27063	0.948961	0.322612
C	2.54843	-1.77129	-0.247859
H	0.621184	-1.61046	-1.20428
C	3.41063	0.255344	0.742582
H	2.15302	2.01088	0.536508
C	3.55454	-1.10398	0.459329
H	2.65028	-2.83587	-0.47282
H	4.19178	0.784545	1.29438
H	4.44581	-1.64407	0.78789
CSHCO3
E(RB3LYP) = -284.445190135 a.u.
Sum of electronic and thermal Free Energies =-284.448876 a.u.
C	1.95488	0.041459	0.000111
O	1.37026	1.14793	-0.000144
O	3.32383	0.076889	0.000641
O	1.41583	-1.10248	-9.4e-05
Cs	-1.1674	-0.006828	-8.5e-05
H	3.59825	-0.851938	0.000765
4c
E(RB3LYP) = -1283.27029321 a.u.
Sum of electronic and thermal Free Energies =-1282.909087 a.u.
C	-0.617439	1.10802	0.076792
C	-0.215931	-1.72141	-1.05121
H	0.043204	-1.18203	-1.9722
O	0.291287	-1.11485	1.23696
C	0.116683	-3.20584	-1.19739
H	1.18593	-3.33495	-1.41791
H	-0.106365	-3.74777	-0.263951
N	-1.62682	-1.52958	-0.791728
H	-2.07897	-2.21838	-0.201453
C	-2.11536	-0.245851	-0.747085
O	-1.40897	0.712155	-1.03724
C	-3.5442	-0.088712	-0.345548
C	-4.47549	-1.13329	-0.383313
C	-3.97785	1.18546	0.063824
C	-5.8047	-0.932375	-0.004516
H	-4.17782	-2.12148	-0.741058
C	-5.29201	1.39892	0.448339
H	-3.25067	1.99893	0.072357
C	-6.21922	0.339967	0.420478
H	-6.50574	-1.76466	-0.054343
H	-5.63926	2.37998	0.776974
O	-7.47787	0.640382	0.811189
C	-8.45948	-0.372151	0.811722
H	-8.19024	-1.20175	1.4895
H	-9.3882	0.092775	1.1672
H	-8.62677	-0.779949	-0.201128
H	-0.46929	-3.65004	-2.01565
O	1.76075	-0.604143	-0.406327
C	2.67048	0.046009	0.512388
H	2.23607	-0.054596	1.51801
C	2.74833	1.52074	0.148605
C	1.64885	2.16672	-0.436033
C	3.89842	2.26349	0.449667
C	1.70823	3.53475	-0.713922
H	0.742298	1.61058	-0.680937
C	3.95119	3.63191	0.174169
H	4.76119	1.76771	0.898848
C	2.85583	4.27227	-0.410701
H	0.845585	4.02421	-1.17257
H	4.8553	4.19753	0.412939
H	2.8978	5.34179	-0.631282
C	3.99108	-0.685681	0.463666
C	4.6599	-0.850155	-0.758348
C	4.5613	-1.20419	1.6304
C	5.87954	-1.52423	-0.808622
H	4.21454	-0.443121	-1.66872
C	5.78951	-1.87239	1.58364
H	4.03943	-1.08346	2.58335
C	6.44917	-2.03482	0.364011
H	6.39317	-1.64983	-1.76497
H	6.22763	-2.27055	2.50202
H	7.4071	-2.55907	0.324308
Ts1-(S)
E(RB3LYP) = -1757.4336168 a.u.
Sum of electronic and thermal Free Energies =-1756.913057 a.u.
C	-0.708168	0.818061	-1.66978
C	-0.832407	2.20255	-0.994736
O	-1.34514	0.416533	-2.64236
C	-5.79306	2.21808	2.08151
C	-6.40934	1.41017	1.11656
C	-4.39968	2.24747	2.20133
C	-5.61223	0.645581	0.268335
H	-7.49922	1.36791	1.04589
C	-3.59664	1.48411	1.34358
C	-4.21461	0.70265	0.371765
C	-6.01513	-0.342276	-0.805349
H	-2.51015	1.49276	1.45163
C	-3.60472	-0.190894	-0.690466
C	-4.75026	-1.19324	-0.972499
H	-6.25567	0.167031	-1.75451
H	-6.873	-0.971993	-0.528596
H	-3.34551	0.36629	-1.60597
O	-4.78757	-2.18778	0.044749
N	-2.39683	-0.897197	-0.293223
C	-3.65094	-3.01283	0.10285
C	-1.11943	-0.432283	-0.317594
N	-0.410296	-1.47261	0.141936
C	-2.39153	-2.2004	0.136578
N	-1.18264	-2.58551	0.422804
C	0.994937	-1.53909	0.41995
C	1.4905	-0.905629	1.56903
C	1.80767	-2.28606	-0.444158
C	2.84906	-1.06949	1.86092
C	3.15595	-2.42604	-0.10337
C	3.69156	-1.83649	1.04901
H	3.25956	-0.576201	2.74528
H	3.80938	-3.00016	-0.765643
C	0.604492	-0.05318	2.43792
H	-0.353658	-0.551222	2.65293
H	1.09693	0.173702	3.39353
H	0.376915	0.901358	1.93445
C	1.23724	-2.8747	-1.70558
H	0.753765	-2.08852	-2.30829
H	2.02313	-3.34669	-2.31145
H	0.4709	-3.63275	-1.47912
C	5.14236	-2.01716	1.41407
H	5.6117	-1.05739	1.67734
H	5.24859	-2.68392	2.28668
H	5.71206	-2.46276	0.585354
H	-6.40714	2.81741	2.75788
N	0.430475	2.38037	-0.28135
C	1.24904	1.52912	-0.788941
O	0.767799	0.649181	-1.69845
C	2.67879	1.43651	-0.469917
C	3.53932	0.650755	-1.24155
C	3.20568	2.1636	0.613946
C	4.90138	0.573039	-0.943074
H	3.13322	0.089588	-2.08291
C	4.55062	2.07442	0.933755
H	2.52901	2.78981	1.1974
C	5.4093	1.27167	0.159093
H	5.54665	-0.05383	-1.55713
H	4.97453	2.61635	1.78103
O	6.70382	1.22076	0.5662
C	7.638	0.511504	-0.215867
H	7.69254	0.90897	-1.24492
H	8.61435	0.637962	0.27023
H	7.39909	-0.565562	-0.263858
C	-1.03802	3.29331	-2.0467
H	-1.08302	4.28111	-1.56519
H	-0.209786	3.29595	-2.77119
H	-1.97252	3.11133	-2.59835
H	-1.67779	2.21947	-0.295348
H	-3.93263	2.86512	2.97172
H	-3.73161	-3.63496	1.00524
H	-3.60257	-3.69229	-0.773256
H	-4.6527	-1.66598	-1.96683
Ts1-(R)
E(RB3LYP) = -1757.43304173 a.u.
Sum of electronic and thermal Free Energies =-1756.914058 a.u.
C	-1.20466	-0.551196	-1.76326
C	-1.65643	-1.91665	-1.20051
O	-1.73995	0.116158	-2.63877
C	4.12918	0.968383	1.92923
C	4.16348	2.05947	1.05049
C	2.99163	0.158627	2.01988
C	3.04926	2.31612	0.253632
H	5.04292	2.70729	1.00677
C	1.87664	0.41032	1.21286
C	1.92932	1.47788	0.323495
C	2.79802	3.43829	-0.731792
H	0.991206	-0.224045	1.27263
C	0.907665	1.93269	-0.698035
C	1.27016	3.42554	-0.885405
H	3.27637	3.23824	-1.70644
H	3.14196	4.42202	-0.380409
H	1.03043	1.37917	-1.64026
O	0.73742	4.19773	0.183195
N	-0.478733	1.77846	-0.286593
C	-0.668005	4.20256	0.253153
C	-1.22638	0.643035	-0.273072
N	-2.36634	1.04508	0.311094
C	-1.21263	2.8064	0.257742
N	-2.38218	2.38572	0.640276
C	-3.50466	0.225292	0.598322
C	-3.41864	-0.698336	1.65088
C	-4.64499	0.351508	-0.212441
C	-4.53512	-1.50817	1.8934
C	-5.73199	-0.480083	0.072261
C	-5.6982	-1.4109	1.12057
H	-4.48866	-2.23934	2.7047
H	-6.62742	-0.405498	-0.550813
C	-2.14888	-0.866265	2.4436
H	-2.33967	-1.41771	3.3748
H	-1.40404	-1.43415	1.8596
H	-1.69619	0.103242	2.69999
C	-4.66042	1.31426	-1.36883
H	-3.83278	1.08527	-2.06054
H	-5.61025	1.25251	-1.91776
H	-4.52467	2.34996	-1.0202
C	-6.89879	-2.27365	1.41449
H	-6.62907	-3.14961	2.02232
H	-7.66348	-1.70531	1.97166
H	-7.37301	-2.6304	0.487128
H	4.99432	0.754561	2.56164
H	-2.4585	-1.79299	-0.464155
N	-0.460996	-2.46963	-0.568083
C	0.53515	-1.80942	-1.03951
O	0.26936	-0.773482	-1.87084
C	1.94699	-2.04177	-0.708709
C	2.96106	-1.27338	-1.29118
C	2.29104	-2.98942	0.272274
C	4.28787	-1.40235	-0.882034
H	2.70063	-0.545456	-2.05962
C	3.60594	-3.12484	0.689543
H	1.49515	-3.59209	0.712932
C	4.61337	-2.3149	0.131694
H	5.05001	-0.771568	-1.3369
H	3.88884	-3.83959	1.46445
O	5.85915	-2.48004	0.6371
C	6.9022	-1.66047	0.160015
H	6.68679	-0.590346	0.328441
H	7.80277	-1.93961	0.72279
H	7.08957	-1.8199	-0.917
C	-2.16381	-2.80726	-2.33645
H	-1.3875	-2.94362	-3.10445
H	-2.44403	-3.79565	-1.94394
H	-3.03939	-2.33981	-2.81087
H	2.97792	-0.684872	2.7122
H	-0.959587	4.72917	1.17221
H	-1.10804	4.74956	-0.606525
H	0.915018	3.82227	-1.85451
INT1-(S)
E(RB3LYP) = -1757.4336168 a.u.
Sum of electronic and thermal Free Energies =-1756.913057 a.u.
C	-0.815781	-1.09909	0.830632
C	-0.523855	-2.18085	-0.279866
O	-1.5715	-1.36709	1.79573
C	-6.44789	-2.02246	-1.13013
C	-6.81018	-1.05583	-0.182963
C	-5.10213	-2.24409	-1.44099
C	-5.80894	-0.319316	0.444858
H	-7.86301	-0.876062	0.049011
C	-4.09456	-1.50996	-0.802575
C	-4.46079	-0.552897	0.137468
C	-5.92574	0.77867	1.47866
H	-3.04791	-1.68743	-1.04501
C	-3.59829	0.337783	1.00443
C	-4.56863	1.48346	1.37692
H	-6.06067	0.362453	2.49178
H	-6.74422	1.48776	1.28782
H	-3.22467	-0.224	1.87534
O	-4.67554	2.41176	0.301321
N	-2.39297	0.883497	0.364335
C	-3.4906	3.09948	0.009511
C	-1.16911	0.316688	0.209502
N	-0.439465	1.25747	-0.414284
C	-2.3375	2.155	-0.149784
N	-1.15702	2.40856	-0.635284
C	0.94964	1.2674	-0.802246
C	1.33472	0.715148	-2.02813
C	1.85378	1.92147	0.054426
C	2.68544	0.831895	-2.38868
C	3.1819	2.01648	-0.357076
C	3.61883	1.4788	-1.57665
H	3.01043	0.39863	-3.33795
H	3.90289	2.50548	0.302345
C	0.377526	-0.015188	-2.92954
H	-0.665968	0.289664	-2.77045
H	0.626999	0.159949	-3.98604
H	0.45455	-1.09702	-2.7348
C	1.39878	2.45336	1.38491
H	0.968156	1.63516	1.98402
H	2.23958	2.8887	1.94185
H	0.626054	3.22939	1.26469
C	5.06435	1.59702	-1.98376
H	5.25044	1.11552	-2.95427
H	5.36696	2.65431	-2.06376
H	5.72353	1.12068	-1.24204
H	-7.22333	-2.60299	-1.63551
N	0.914622	-2.2236	-0.498772
C	1.47018	-1.48958	0.40027
O	0.715542	-0.800889	1.25674
C	2.93019	-1.32259	0.520745
C	3.49135	-0.627715	1.59506
C	3.77942	-1.82733	-0.479911
C	4.86914	-0.405225	1.66962
H	2.83331	-0.244088	2.37522
C	5.14715	-1.61224	-0.419747
H	3.32979	-2.37676	-1.30788
C	5.70145	-0.884055	0.648733
H	5.27649	0.148653	2.51484
H	5.81914	-1.98091	-1.19687
O	7.04299	-0.674816	0.592105
C	7.66716	0.030735	1.63914
H	7.53988	-0.479867	2.61046
H	8.73705	0.07396	1.39561
H	7.27809	1.06128	1.7289
C	-1.06062	-3.54342	0.148137
H	-0.818473	-4.29433	-0.618655
H	-0.601334	-3.84575	1.09952
H	-2.1484	-3.50807	0.30195
H	-1.01857	-1.88058	-1.22288
H	-4.83201	-2.99704	-2.18476
H	-3.64352	3.66794	-0.918772
H	-3.23359	3.82459	0.809959
H	-4.26421	2.00818	2.30131
INT1-(R)
E(RB3LYP) = -1757.43632051 a.u.
Sum of electronic and thermal Free Energies =-1756.918032 a.u.
C	-1.18088	-0.409251	-1.5558
C	-1.54529	-1.86335	-1.13159
O	-1.68641	0.167281	-2.55486
C	4.09543	1.17272	1.83146
C	4.0696	2.28308	0.975916
C	2.99446	0.315574	1.92363
C	2.93446	2.50704	0.200456
H	4.91788	2.97133	0.936697
C	1.85895	0.533959	1.13487
C	1.85491	1.61552	0.262464
C	2.60638	3.65219	-0.735626
H	1.00253	-0.137601	1.20485
C	0.79918	2.0603	-0.729199
C	1.0757	3.57811	-0.831384
H	3.05324	3.50712	-1.73453
H	2.92385	4.63552	-0.359477
H	0.937502	1.56569	-1.69981
O	0.560191	4.2476	0.313921
N	-0.572851	1.80845	-0.30661
C	-0.832797	4.16233	0.470433
C	-1.30991	0.670504	-0.395431
N	-2.43268	0.95547	0.286185
C	-1.315	2.74554	0.372564
N	-2.45573	2.25021	0.754092
C	-3.55075	0.092157	0.535796
C	-3.46915	-0.811109	1.60725
C	-4.66242	0.177044	-0.314074
C	-4.56511	-1.6512	1.82366
C	-5.73133	-0.689149	-0.055534
C	-5.70309	-1.60293	1.00564
H	-4.52392	-2.37043	2.64598
H	-6.60708	-0.651097	-0.708536
C	-2.21499	-0.922462	2.43356
H	-2.40133	-1.49067	3.35523
H	-1.42745	-1.45074	1.86728
H	-1.8197	0.066564	2.71056
C	-4.67172	1.13952	-1.47012
H	-3.80517	0.950077	-2.12619
H	-5.59564	1.04069	-2.05627
H	-4.59786	2.17937	-1.1125
C	-6.87806	-2.50627	1.27957
H	-6.54933	-3.50959	1.59099
H	-7.50176	-2.10077	2.09495
H	-7.52084	-2.61344	0.39373
H	4.97833	0.984264	2.44706
H	-2.36174	-1.8614	-0.399343
N	-0.340292	-2.43404	-0.527833
C	0.648153	-1.71702	-0.93377
O	0.395632	-0.613207	-1.65015
C	2.06212	-1.99772	-0.627639
C	3.08696	-1.24226	-1.20685
C	2.39766	-2.98958	0.310921
C	4.41989	-1.43573	-0.843267
H	2.8298	-0.475507	-1.93769
C	3.71804	-3.18657	0.687222
H	1.59196	-3.58233	0.747307
C	4.74033	-2.40023	0.123153
H	5.19244	-0.819338	-1.30079
H	3.99545	-3.94034	1.42647
O	5.99636	-2.6425	0.573171
C	7.05947	-1.86341	0.076279
H	6.91292	-0.78929	0.290214
H	7.96832	-2.20999	0.585944
H	7.18915	-1.99176	-1.01344
C	-1.99403	-2.66392	-2.35175
H	-1.20726	-2.67056	-3.12072
H	-2.21152	-3.70198	-2.0606
H	-2.89251	-2.20808	-2.79228
H	3.02562	-0.542082	2.59791
H	-1.09156	4.58429	1.45136
H	-1.3611	4.75654	-0.304128
H	0.658631	4.0209	-1.75449
Ts2-(S)
E(RB3LYP) = -2041.92413961 a.u.
Sum of electronic and thermal Free Energies =-2041.392229 a.u.
C	-1.8157	0.341657	-1.48748
C	-1.01496	1.53797	-1.95766
O	-2.21534	-0.546247	-2.21216
C	-4.5537	-5.19074	-1.00629
C	-3.41695	-5.52617	-0.26033
C	-4.7841	-3.86559	-1.39084
C	-2.52155	-4.52037	0.096275
H	-3.2444	-6.55963	0.051237
C	-3.87832	-2.85508	-1.04492
C	-2.75151	-3.19394	-0.300402
C	-1.25273	-4.6106	0.912212
H	-4.04241	-1.82738	-1.36601
C	-1.60685	-2.32979	0.195737
C	-1.03364	-3.16851	1.3752
H	-0.399673	-4.9396	0.293264
H	-1.32608	-5.28652	1.7764
H	-0.825021	-2.18013	-0.564806
O	-1.85222	-2.99107	2.5305
N	-1.98046	-0.990262	0.66901
C	-1.80836	-1.688	3.04777
C	-2.04375	0.177371	-0.005405
N	-2.36676	1.10563	0.902972
C	-2.15281	-0.686657	1.99434
N	-2.4413	0.577764	2.15284
C	-2.65935	2.49203	0.679381
C	-3.78127	2.82536	-0.098717
C	-1.80168	3.44913	1.24577
C	-4.01277	4.1829	-0.339912
C	-2.08471	4.78969	0.97012
C	-3.16904	5.17587	0.174987
H	-4.8773	4.47098	-0.943764
H	-1.41448	5.55331	1.37192
C	-4.70614	1.77836	-0.668592
H	-4.33108	1.37117	-1.62247
H	-4.84303	0.929225	0.017823
H	-5.69538	2.21195	-0.871515
C	-0.636196	3.06312	2.11156
H	0.133393	3.84413	2.06139
H	-0.963973	2.95614	3.15934
H	-0.191004	2.10336	1.81316
C	-3.40344	6.63063	-0.139465
H	-4.41586	6.80448	-0.532491
H	-3.26541	7.26144	0.752335
H	-2.68397	6.98183	-0.898695
H	-5.26976	-5.96838	-1.28336
N	0.341517	1.31979	-1.48527
C	0.968856	2.38084	-0.932332
O	0.492811	3.50257	-0.736494
C	2.40645	2.08203	-0.577119
C	3.30524	1.64124	-1.5605
C	2.87094	2.23442	0.731195
C	4.63321	1.35444	-1.24296
H	2.94935	1.52091	-2.58644
C	4.19065	1.92116	1.07357
H	2.17949	2.56279	1.50623
C	5.0803	1.47495	0.085022
H	5.34929	1.04345	-2.00825
H	4.50591	2.017	2.11209
O	6.37463	1.11228	0.319972
C	6.90001	1.28461	1.61739
H	7.95253	0.973992	1.5747
H	6.84912	2.33921	1.94145
H	6.37171	0.661818	2.36212
H	-1.40521	2.4524	-1.47752
C	-1.09582	1.69261	-3.47357
H	-0.699922	0.797799	-3.97468
H	-2.13351	1.84811	-3.80997
H	-0.495278	2.56369	-3.77128
C	1.14555	-0.820919	0.822339
O	1.09804	-0.856901	-0.541531
O	1.8674	-1.71913	1.3655
O	0.474657	0.044107	1.42848
Cs	3.68333	-2.07104	-0.686236
H	-5.67648	-3.6155	-1.96951
H	-2.50737	-1.62317	3.89297
H	-0.790051	-1.41379	3.38832
H	0.014927	-2.90882	1.59394
H	0.721753	0.181621	-1.03412
Ts2-(R)
E(RB3LYP) = -2041.91886248 a.u.
Sum of electronic and thermal Free Energies =-2041.384016 a.u.
C	-2.11928	0.444966	-1.51205
C	-1.62568	-0.95621	-1.80777
O	-2.82972	1.09869	-2.23867
C	3.19603	1.0329	2.34782
C	2.96471	2.41194	2.19419
C	2.27237	0.095584	1.86624
C	1.79432	2.83149	1.56584
H	3.6769	3.14073	2.59123
C	1.09986	0.520792	1.22028
C	0.875606	1.88548	1.0822
C	1.27108	4.22721	1.30636
H	0.397871	-0.204751	0.809539
C	-0.286333	2.61989	0.444052
C	-0.236259	3.98591	1.15968
H	1.67258	4.62284	0.358199
H	1.47994	4.94563	2.11188
H	-0.142669	2.71302	-0.648393
O	-0.756842	3.88333	2.48384
N	-1.59067	1.96832	0.633501
C	-2.10199	3.50647	2.54816
C	-2.20569	0.957138	-0.034241
N	-3.3249	0.715496	0.674844
C	-2.39455	2.30382	1.69979
N	-3.45347	1.54843	1.74819
C	-4.35719	-0.251399	0.398862
C	-4.25715	-1.52079	0.984905
C	-5.45548	0.151722	-0.384103
C	-5.26556	-2.44488	0.676402
C	-6.4293	-0.81038	-0.657226
C	-6.34042	-2.1178	-0.154243
H	-5.20078	-3.44798	1.10532
H	-7.28814	-0.527553	-1.27157
C	-3.12609	-1.90346	1.89585
H	-2.35448	-2.43685	1.31142
H	-2.66865	-1.03124	2.38288
H	-3.48611	-2.58319	2.6821
C	-5.59649	1.57113	-0.864348
H	-4.75299	1.85468	-1.51056
H	-6.52986	1.69895	-1.42935
H	-5.61543	2.26711	-0.00955
C	-7.38463	-3.14399	-0.510746
H	-7.18356	-3.57061	-1.5085
H	-7.39629	-3.97665	0.207554
H	-8.39153	-2.70002	-0.544452
H	4.09677	0.689268	2.8645
H	-2.41029	-1.60701	-1.36661
N	-0.364503	-1.28496	-1.18707
H	0.686302	-0.575781	-1.66647
C	-0.302151	-2.42864	-0.487901
O	-1.26086	-3.15841	-0.174846
C	1.07797	-2.81052	-0.00483
C	1.21413	-3.41459	1.24896
C	2.23495	-2.61727	-0.777958
C	2.468	-3.7614	1.76363
H	0.310477	-3.6087	1.82986
C	3.48794	-2.98263	-0.292624
H	2.14319	-2.17858	-1.77171
C	3.61891	-3.53753	0.992309
H	2.53427	-4.20959	2.75477
H	4.39192	-2.86832	-0.897285
O	4.88532	-3.82636	1.39615
C	5.07446	-4.43591	2.65197
H	4.7193	-3.79404	3.47875
H	4.55817	-5.41042	2.71648
H	6.15497	-4.5964	2.76502
C	-1.59255	-1.17824	-3.32132
H	-0.820254	-0.53331	-3.76377
H	-1.35012	-2.23099	-3.52511
H	-2.55944	-0.932625	-3.78264
H	2.45803	-0.973603	1.98614
H	-2.35109	3.28985	3.59654
H	-2.77005	4.32521	2.20624
H	-0.767274	4.77699	0.599868
C	1.0865	1.36082	-2.08977
O	1.54047	0.094041	-2.05125
O	-0.168177	1.54202	-2.06769
O	1.94125	2.28922	-2.09287
Cs	4.23857	0.838417	-1.46684
INT2-(S)
E(RB3LYP) = -2041.92563822 a.u.
Sum of electronic and thermal Free Energies =-2041.390923 a.u.
C	1.55831	0.469774	1.28312
C	0.828699	1.76812	1.63314
O	1.68152	-0.433505	2.08601
C	4.19039	-5.16563	1.84057
C	3.27079	-5.48642	0.833503
C	4.3975	-3.83391	2.21692
C	2.57063	-4.45801	0.207002
H	3.11667	-6.52714	0.536417
C	3.68531	-2.79973	1.5965
C	2.78128	-3.12474	0.59018
C	1.54321	-4.52554	-0.902867
H	3.82164	-1.76252	1.903
C	1.85734	-2.23626	-0.215403
C	1.55228	-3.10081	-1.46235
H	0.540985	-4.76199	-0.504828
H	1.78189	-5.25682	-1.68868
H	0.933363	-2.03364	0.346773
O	2.66242	-3.03955	-2.36126
N	2.38942	-0.939465	-0.639587
C	2.87438	-1.78138	-2.93727
C	2.16335	0.27173	-0.072852
N	2.66242	1.17136	-0.9304
C	2.85328	-0.692554	-1.90761
N	3.06567	0.579758	-2.10021
C	2.76484	2.58756	-0.740975
C	3.74447	3.06552	0.142594
C	1.85088	3.42522	-1.40466
C	3.779	4.44291	0.38464
C	1.93023	4.7919	-1.12278
C	2.87306	5.31678	-0.229604
H	4.52991	4.84073	1.07226
H	1.21082	5.46244	-1.59891
C	4.71149	2.12791	0.820852
H	4.23098	1.55973	1.63529
H	5.12391	1.39229	0.113424
H	5.54821	2.68608	1.26326
C	0.819065	2.87025	-2.34404
H	0.063418	3.63301	-2.57333
H	1.29333	2.54769	-3.28598
H	0.320468	1.98654	-1.9133
C	2.88933	6.79269	0.074486
H	3.7702	7.07634	0.66854
H	2.89069	7.39151	-0.850191
H	1.99007	7.08123	0.644227
H	4.75396	-5.96181	2.33335
N	-0.604861	1.51157	1.61897
C	-1.37954	2.39265	0.922245
O	-0.981632	3.45722	0.458402
C	-2.80966	1.96298	0.760035
C	-3.488	1.21024	1.73265
C	-3.49714	2.3404	-0.396795
C	-4.81551	0.832882	1.54178
H	-2.96629	0.926687	2.64835
C	-4.82189	1.9497	-0.615068
H	-2.96836	2.94094	-1.1389
C	-5.48909	1.18841	0.358076
H	-5.36348	0.27281	2.30349
H	-5.32083	2.24467	-1.5379
O	-6.76869	0.738767	0.237061
C	-7.53005	1.14436	-0.87893
H	-8.53126	0.712231	-0.750324
H	-7.61657	2.24376	-0.935746
H	-7.09979	0.77524	-1.82782
H	1.02303	2.53362	0.875491
C	1.30473	2.28123	2.99398
H	1.13242	1.52259	3.77083
H	2.37771	2.53082	2.97204
H	0.744623	3.19229	3.24699
C	-0.850948	-0.745591	-0.563714
O	-1.19456	-0.96974	0.678896
O	-1.34212	-1.45563	-1.50601
O	-0.001812	0.192819	-0.814016
Cs	-3.56036	-2.28951	-0.069476
H	5.11717	-3.59861	3.0047
H	3.84213	-1.80402	-3.45962
H	2.08844	-1.5327	-3.67873
H	0.616855	-2.77648	-1.94958
H	-0.877913	0.503794	1.47844
INT2-(R)
E(RB3LYP) = -2041.92482305 a.u.
Sum of electronic and thermal Free Energies =-2041.385379 a.u.
C	-1.16749	0.263632	1.08424
C	-0.336257	1.42484	1.7483
O	-1.50015	-0.692542	1.84087
C	-3.80826	-4.56147	-1.18382
C	-4.89943	-4.25194	-0.360862
C	-2.75258	-3.65544	-1.33832
C	-4.9136	-3.02632	0.301406
H	-5.7293	-4.95529	-0.252218
C	-2.75837	-2.42722	-0.665735
C	-3.84601	-2.13118	0.150317
C	-5.96083	-2.43984	1.22337
H	-1.92965	-1.73127	-0.788106
C	-4.09814	-0.916133	1.01815
C	-5.63523	-0.94145	1.19543
H	-5.85659	-2.82981	2.25079
H	-6.99597	-2.61429	0.895138
H	-3.53993	-1.01306	1.96082
O	-6.28735	-0.411876	0.043441
N	-3.672	0.360153	0.4275
C	-6.00777	0.936466	-0.217508
C	-2.4272	0.88078	0.323311
N	-2.58147	1.97287	-0.444238
C	-4.53125	1.1831	-0.260824
N	-3.8906	2.17791	-0.805343
C	-1.54383	2.83839	-0.936201
C	-0.762927	2.41561	-2.02091
C	-1.33719	4.06329	-0.275339
C	0.340441	3.2155	-2.3517
C	-0.231961	4.82083	-0.653004
C	0.646352	4.38592	-1.6553
H	0.988311	2.89321	-3.1717
H	-0.022608	5.75205	-0.120897
C	-1.06787	1.17597	-2.81826
H	-0.450654	0.326294	-2.4871
H	-2.1185	0.870764	-2.71454
H	-0.873854	1.36326	-3.8856
C	-2.25332	4.5104	0.832701
H	-1.98323	5.51764	1.17792
H	-3.30314	4.52422	0.50134
H	-2.19378	3.83421	1.70027
C	1.92432	5.13509	-1.91379
H	2.35692	4.8856	-2.89419
H	1.77976	6.22549	-1.86261
H	2.6548	4.85912	-1.13401
H	-3.78747	-5.51579	-1.71648
H	-0.331047	2.31786	1.11561
N	1.04785	0.997889	1.84381
H	1.16551	-0.028419	1.80619
C	2.03754	1.73134	1.27432
O	1.90822	2.87625	0.846568
C	3.36792	1.02818	1.18051
C	4.24008	1.39508	0.15034
C	3.77975	0.032704	2.0844
C	5.48162	0.770032	-0.013402
H	3.92342	2.18532	-0.533081
C	5.02071	-0.585913	1.94875
H	3.12247	-0.252922	2.90747
C	5.87935	-0.228574	0.891687
H	6.13135	1.07728	-0.832928
H	5.35919	-1.34254	2.66025
O	7.05719	-0.905411	0.8179
C	8.0097	-0.51453	-0.145489
H	8.30042	0.544073	-0.026139
H	8.89249	-1.14865	0.009694
H	7.63968	-0.66389	-1.17666
C	-0.928092	1.74651	3.11715
H	-0.372735	2.56664	3.59655
H	-1.98613	2.04674	3.02935
H	-0.893872	0.849055	3.74985
H	-1.9074	-3.89769	-1.98669
H	-5.96407	-0.393021	2.09801
C	0.503783	-1.12629	-0.275315
O	1.13909	-1.48094	0.759072
O	-0.407491	-0.119206	-0.209421
O	0.67595	-1.59949	-1.42901
Cs	3.16441	-2.76059	-0.734363
H	-6.45008	1.59818	0.557373
H	-6.46088	1.20165	-1.18281
Ts3-(S)
E(RB3LYP) = -2619.43829054 a.u.
Sum of electronic and thermal Free Energies =-2618.703694 a.u.
C	-0.115316	-2.25743	0.837475
C	1.10347	-3.04208	0.349042
O	-0.244922	-2.0086	2.02275
C	-4.72235	-2.28909	4.80302
C	-4.99251	-1.00328	4.31909
C	-3.77068	-3.09871	4.17323
C	-4.3029	-0.54117	3.19966
H	-5.74514	-0.376548	4.80465
C	-3.06692	-2.63076	3.05695
C	-3.34085	-1.35204	2.57873
C	-4.42176	0.781124	2.48044
H	-2.31183	-3.2556	2.58039
C	-2.71792	-0.582704	1.43286
C	-3.78722	0.499617	1.11605
H	-3.85145	1.56634	3.00079
H	-3.33844	1.37069	0.617691
H	-5.45904	1.12481	2.35626
H	-1.78167	-0.106911	1.74734
O	-4.81061	-0.059741	0.30041
N	-2.40948	-1.36435	0.228953
C	-4.34868	-0.383513	-0.990346
H	-5.17143	-0.852493	-1.5477
H	-3.98087	0.522689	-1.52338
C	-1.28568	-2.04779	-0.087164
N	-1.45764	-2.4404	-1.36321
C	-3.1794	-1.30433	-0.903817
N	-2.63694	-1.99476	-1.87294
C	-0.62584	-3.27054	-2.19328
C	-0.88729	-4.6494	-2.20156
C	0.366439	-2.66786	-2.98408
C	-0.055796	-5.45762	-2.98228
C	1.16943	-3.52632	-3.74383
C	0.987832	-4.91411	-3.74411
H	-0.230778	-6.53651	-2.99873
H	1.97152	-3.08806	-4.34238
C	-2.04968	-5.22477	-1.43459
H	-3.00444	-4.90324	-1.88169
H	-2.01949	-6.32286	-1.43885
H	-2.06747	-4.88969	-0.385328
C	0.60131	-1.18606	-2.97396
H	1.24161	-0.911827	-2.121
H	1.11307	-0.874829	-3.89501
H	-0.329315	-0.615102	-2.86038
C	1.90955	-5.80116	-4.54081
H	2.07104	-5.4027	-5.55463
H	2.89949	-5.86477	-4.05803
H	1.51389	-6.82332	-4.631
H	-5.26384	-2.66618	5.67422
N	2.30566	-2.45864	0.890665
H	2.24613	-2.11458	1.84118
C	3.26109	-1.95289	0.045803
O	3.22973	-2.15783	-1.16183
C	4.3394	-1.13695	0.678012
C	5.12478	-0.350108	-0.171653
C	4.59401	-1.09413	2.05915
C	6.11731	0.486152	0.329029
H	4.91733	-0.389525	-1.24107
C	5.58301	-0.265565	2.5739
H	4.02748	-1.72146	2.75121
C	6.33833	0.547276	1.71274
H	6.68179	1.1132	-0.358626
H	5.78495	-0.215613	3.64512
O	7.24124	1.36738	2.30345
C	8.02243	2.21621	1.49255
H	8.65972	1.64335	0.795306
H	7.39511	2.91253	0.909229
H	8.66461	2.7932	2.17112
H	1.20852	-2.98872	-0.735022
O	0.580239	-0.094653	0.019301
H	-0.32264	0.422464	-0.540243
C	1.1648	0.639743	1.0478
H	1.63953	-0.067321	1.7545
C	0.16613	1.44263	1.88528
C	-0.467886	2.57463	1.34928
C	-0.13297	1.05687	3.19787
C	-1.38182	3.29728	2.11663
H	-0.243335	2.87429	0.322463
C	-1.04065	1.78736	3.9726
H	0.336059	0.160456	3.60943
C	-1.6663	2.91373	3.43367
H	-1.87693	4.1741	1.68877
H	-1.26306	1.47052	4.99453
H	-2.37248	3.49161	4.03564
C	2.2753	1.57157	0.560819
C	2.38521	1.92893	-0.786255
C	3.16998	2.12233	1.48862
C	3.38018	2.82346	-1.19542
H	1.65913	1.54099	-1.49918
C	4.15918	3.0171	1.08276
H	3.08955	1.84434	2.54268
C	4.26827	3.37156	-0.266466
H	3.45391	3.09871	-2.2512
H	4.85534	3.42614	1.81964
H	5.04406	4.07101	-0.590668
C	0.942088	-4.50737	0.782473
H	0.910579	-4.57654	1.88056
H	0.021436	-4.95234	0.380806
H	1.79579	-5.09018	0.40934
C	-1.58726	1.88313	-1.63732
O	-0.5838	2.6275	-1.90056
O	-2.79437	2.23759	-1.89056
O	-1.4038	0.724104	-1.05092
Cs	-2.07652	4.84129	-2.59397
H	-3.57145	-4.10218	4.55699
Ts3-(R)
E(RB3LYP) = -2619.4349851 a.u.
Sum of electronic and thermal Free Energies =-2618.70241 a.u.
C	1.40123	0.54362	0.057862
C	2.07802	1.87446	0.457479
O	1.70319	-0.483269	0.625941
C	3.08497	-4.84862	-1.93592
C	1.73222	-5.19479	-1.82672
C	3.49057	-3.51723	-1.79165
C	0.796738	-4.19485	-1.56737
H	1.4142	-6.23238	-1.95897
C	2.55586	-2.51014	-1.52019
C	1.21377	-2.86537	-1.40316
C	-0.705086	-4.29665	-1.4312
H	2.88476	-1.47635	-1.4124
C	0.00451	-2.01656	-1.07287
C	-1.17854	-2.85287	-1.62696
H	-0.991006	-4.64392	-0.42496
H	-2.11651	-2.59654	-1.11479
H	-1.1723	-4.9591	-2.17462
H	-0.100766	-1.89711	0.011496
O	-1.30441	-2.63972	-3.02825
N	-0.004448	-0.668848	-1.64987
C	-1.71008	-1.32729	-3.34464
H	-1.71009	-1.22266	-4.43876
H	-2.72041	-1.10136	-2.93668
C	0.52461	0.47469	-1.16104
N	0.106896	1.44297	-1.99675
C	-0.78422	-0.332621	-2.72585
N	-0.7006	0.947504	-2.97787
C	0.3683	2.85752	-1.98039
C	1.47637	3.33421	-2.70372
C	-0.532648	3.69907	-1.30857
C	1.72632	4.70818	-2.6608
C	-0.22918	5.06832	-1.29922
C	0.895771	5.58681	-1.94916
H	2.58767	5.10296	-3.20637
H	-0.906511	5.7469	-0.77443
C	2.35596	2.39372	-3.48177
H	2.93421	1.74	-2.80945
H	1.75239	1.74741	-4.13785
H	3.06501	2.95415	-4.10664
C	-1.77364	3.16749	-0.648987
H	-2.41472	3.9921	-0.309389
H	-2.34604	2.53053	-1.3386
H	-1.53899	2.52349	0.212929
C	1.21403	7.05924	-1.89678
H	1.47248	7.44894	-2.89405
H	0.367356	7.64314	-1.50793
H	2.08098	7.25028	-1.24144
H	3.82722	-5.62265	-2.14743
N	3.43919	1.56929	0.866782
H	3.59615	1.43246	1.85821
C	4.26197	0.910675	-0.001157
O	3.91027	0.685842	-1.15935
C	5.58731	0.470459	0.518198
C	6.28528	-0.500625	-0.209833
C	6.17469	0.98596	1.68824
C	7.52342	-0.976007	0.218882
H	5.83177	-0.881904	-1.12613
C	7.40968	0.527276	2.12442
H	5.6756	1.77579	2.25416
C	8.09367	-0.463894	1.39649
H	8.03425	-1.74011	-0.36585
H	7.87955	0.92384	3.02588
O	9.28546	-0.853818	1.89916
C	10.0295	-1.8423	1.22032
H	9.47722	-2.79643	1.15636
H	10.3021	-1.51905	0.200105
H	10.9464	-1.99792	1.80338
H	2.1324	2.51695	-0.427381
O	-0.890377	0.675509	1.06933
H	-1.71161	0.284546	0.350523
C	-0.777747	0.043871	2.30664
H	0.293409	0.019165	2.58841
C	-1.21377	-1.42229	2.27424
C	-2.54541	-1.78111	2.01104
C	-0.265793	-2.43698	2.46123
C	-2.90802	-3.12624	1.93075
H	-3.29265	-1.0033	1.83912
C	-0.630438	-3.78573	2.39132
H	0.777694	-2.16465	2.63532
C	-1.95603	-4.13488	2.12418
H	-3.94584	-3.39374	1.71198
H	0.125688	-4.56189	2.53413
H	-2.24748	-5.18682	2.06462
C	-1.50613	0.821017	3.39809
C	-2.72455	1.45914	3.12012
C	-0.971988	0.900882	4.69008
C	-3.38909	2.16091	4.12921
H	-3.15865	1.38166	2.11816
C	-1.6372	1.60529	5.69777
H	-0.021689	0.403744	4.90884
C	-2.85049	2.23999	5.41834
H	-4.33922	2.65452	3.90507
H	-1.20525	1.663	6.70059
H	-3.37281	2.79563	6.20178
C	-3.70158	-0.087129	-0.582523
O	-4.29853	0.478016	0.402359
O	-4.3411	-0.637043	-1.54692
O	-2.39546	-0.139845	-0.604654
Cs	-6.82502	-0.372428	-0.333092
C	1.35768	2.62835	1.57265
H	1.31756	2.02737	2.49319
H	1.89488	3.56581	1.78017
H	0.325267	2.85018	1.29054
H	4.54743	-3.25683	-1.89034
INT2a-(S)
E(RB3LYP) = -2041.93994904 a.u.
Sum of electronic and thermal Free Energies =-2041.401493 a.u.
C	-0.532228	0.308201	-1.12966
C	0.465059	0.709964	-0.125844
O	-0.236804	-0.27388	-2.17134
C	-2.09616	-5.37343	-3.00038
C	-2.60882	-5.46459	-1.70375
C	-1.66986	-4.14558	-3.50846
C	-2.6886	-4.31339	-0.927361
H	-2.95766	-6.42429	-1.31292
C	-1.73698	-2.98788	-2.7282
C	-2.2453	-3.08432	-1.43718
C	-3.2193	-4.13445	0.467327
H	-1.39429	-2.02734	-3.11688
C	-2.39981	-2.03902	-0.363026
C	-3.49537	-2.64196	0.530536
H	-2.4656	-4.4052	1.22532
H	-4.1258	-4.71715	0.682605
H	-1.47773	-1.90379	0.245318
O	-4.76492	-2.44115	-0.091745
N	-2.80902	-0.694126	-0.773027
C	-5.17043	-1.10622	-0.131738
C	-1.99478	0.38805	-0.806841
N	-2.80106	1.45622	-0.836821
C	-4.06987	-0.203642	-0.568434
N	-4.1102	1.09645	-0.642167
C	-2.43862	2.83378	-0.935714
C	-1.84696	3.30939	-2.11434
C	-2.6963	3.66015	0.17789
C	-1.47465	4.6596	-2.14785
C	-2.30776	4.99548	0.078627
C	-1.69174	5.51534	-1.06772
H	-1.01231	5.05164	-3.05899
H	-2.48382	5.65312	0.935605
C	-1.61032	2.44452	-3.31319
H	-2.23865	1.54502	-3.32532
H	-1.80611	3.00413	-4.23744
H	-0.567329	2.09797	-3.37125
C	-3.32532	3.12104	1.41944
H	-3.20212	3.82144	2.2547
H	-4.40372	2.95957	1.2743
H	-2.90518	2.13901	1.70645
C	-1.29227	6.95611	-1.12533
H	-0.612019	7.21924	-0.302116
H	-0.7884	7.20694	-2.06703
H	-2.16432	7.61987	-1.02867
H	-2.0384	-6.26842	-3.62469
N	1.78269	0.550058	-0.700137
C	2.89734	0.374225	0.050082
O	2.88161	0.401576	1.28473
C	4.16699	0.161939	-0.701669
C	4.31945	0.430292	-2.073
C	5.27723	-0.315061	0.001358
C	5.52796	0.214929	-2.71435
H	3.48934	0.842743	-2.65193
C	6.497	-0.54374	-0.627191
H	5.16325	-0.508031	1.07005
C	6.62834	-0.280135	-1.99755
H	5.65497	0.429852	-3.77658
H	7.3391	-0.924127	-0.047643
O	7.76453	-0.46303	-2.70229
C	8.89504	-0.952905	-2.02769
H	9.69712	-1.02974	-2.76892
H	9.22037	-0.273581	-1.22259
H	8.71554	-1.95086	-1.59494
H	0.278851	-0.138907	0.654929
C	0.281238	2.02836	0.606243
H	0.380307	2.89356	-0.066714
H	-0.694961	2.05178	1.10403
H	1.05261	2.11459	1.38258
C	-1.14827	-0.430951	2.38579
O	-0.201129	-1.17052	1.83609
O	-1.17658	-0.281448	3.6382
O	-1.98281	0.150771	1.59548
Cs	1.65416	-0.49223	3.86464
H	-1.27999	-4.08718	-4.52751
H	1.7895	0.257067	-1.6735
H	-6.03209	-1.03625	-0.81079
H	-5.50885	-0.746409	0.860758
H	-3.484	-2.19676	1.5415
INT2a-(R)
E(RB3LYP) = -2041.93100914 a.u.
Sum of electronic and thermal Free Energies =-2041.389221 a.u.
C	-1.25351	0.159741	-1.27185
C	0.027259	0.661664	-1.63931
O	2.09936	-0.454658	-2.11002
C	6.93294	-2.67349	-1.86287
C	7.2708	-1.59019	-1.04804
C	5.59486	-3.00327	-2.08555
C	6.25298	-0.84795	-0.457952
H	8.31958	-1.34118	-0.865193
C	4.57	-2.25	-1.50703
C	4.91075	-1.17513	-0.694324
C	6.34223	0.332553	0.468586
H	3.52184	-2.4883	-1.69664
C	4.04127	-0.173434	0.022223
C	4.97325	0.341011	1.12825
H	6.49942	1.27226	-0.086494
H	7.14348	0.257783	1.21692
H	3.74783	0.661409	-0.631157
O	5.03754	-0.622472	2.17949
N	2.80397	-0.669855	0.61808
C	3.83697	-0.795549	2.86847
C	1.53538	-0.563524	0.126841
N	0.731772	-0.99722	1.11966
C	2.67607	-0.947046	1.94726
N	1.44263	-1.19209	2.28633
C	-0.548502	-1.63917	1.03783
C	-0.6535	-2.81439	0.26669
C	-1.59336	-1.18621	1.85761
C	-1.8646	-3.51024	0.302825
C	-2.77744	-1.93362	1.86041
C	-2.93405	-3.09863	1.10799
H	-1.95852	-4.42896	-0.285294
H	-3.60357	-1.5909	2.49168
C	0.49872	-3.34624	-0.531832
H	0.722009	-2.75256	-1.43338
H	1.42881	-3.36617	0.056456
H	0.300431	-4.37135	-0.867578
C	-1.43446	0.02316	2.71134
H	-0.828202	-0.212034	3.59957
H	-0.900746	0.826733	2.1751
H	-2.40936	0.387549	3.0619
C	-4.17842	-3.92365	1.20965
H	-4.47573	-4.35344	0.243169
H	-4.03287	-4.77011	1.89992
H	-5.0271	-3.34109	1.59223
H	7.72237	-3.27218	-2.3237
N	-1.23639	-0.060834	-1.56462
H	-1.26706	-1.07014	-1.64513
C	-2.3806	0.604317	-1.25351
O	-2.41266	1.82501	-1.09178
C	-3.60173	-0.23061	-1.10027
C	-3.80638	-1.43823	-1.78442
C	-4.59592	0.214836	-0.226059
C	-4.95865	-2.18149	-1.58678
H	-3.06595	-1.79685	-2.50531
C	-5.74516	-0.533541	0.007171
H	-4.43999	1.16274	0.294208
C	-5.92879	-1.74477	-0.673225
H	-5.13401	-3.11608	-2.12294
H	-6.49006	-0.169796	0.716134
O	-6.99569	-2.55693	-0.504826
C	-7.99467	-2.16106	0.399512
H	-8.46075	-1.20585	0.106753
H	-8.75979	-2.94415	0.389711
H	-7.60389	-2.06043	1.42616
H	-0.063758	1.41389	-0.836782
C	1.17982	2.58408	0.640524
O	0.02639	2.11168	0.97311
O	1.45859	3.80965	0.774624
O	2.037	1.78621	0.074962
Cs	-1.24248	4.41236	-0.052746
H	5.34636	-3.85564	-2.72231
C	0.237574	1.31482	-2.99037
H	1.13678	1.94484	-2.96549
H	0.374186	0.572476	-3.78883
H	-0.629495	1.94284	-3.23683
H	3.9406	-1.67948	3.51346
H	3.61597	0.063923	3.53466
H	4.64056	1.32061	1.51686
Ts4-(S)
E(RB3LYP) = -2041.91705971 a.u.
Sum of electronic and thermal Free Energies =-2041.381642 a.u.
C	-0.5853	0.552556	-1.06992
C	0.354163	0.841316	0.019224
O	-0.244487	0.307328	-2.22383
C	-1.24164	-4.98262	-3.55594
C	-1.78198	-5.33379	-2.31188
C	-0.972356	-3.64406	-3.8593
C	-2.04887	-4.33063	-1.38374
H	-2.00324	-6.37896	-2.07998
C	-1.231	-2.63291	-2.92417
C	-1.76911	-2.98874	-1.68965
C	-2.6381	-4.43993	0.005204
H	-1.01146	-1.58956	-3.15356
C	-2.10193	-2.13762	-0.483658
C	-3.1162	-3.01393	0.287245
H	-1.86947	-4.72602	0.743138
H	-3.4712	-5.1538	0.081259
H	-1.22602	-1.95417	0.178597
O	-4.41055	-2.88886	-0.303695
N	-2.69677	-0.819901	-0.739125
C	-4.98276	-1.62146	-0.141199
C	-2.05676	0.367096	-0.757843
N	-3.00596	1.30463	-0.705272
C	-4.02311	-0.537021	-0.52492
N	-4.24451	0.748193	-0.532101
C	-2.82376	2.72758	-0.694622
C	-2.45675	3.37085	-1.88709
C	-3.03181	3.41216	0.518503
C	-2.21413	4.74921	-1.82511
C	-2.77986	4.78758	0.516159
C	-2.35474	5.46863	-0.633081
H	-1.92401	5.27345	-2.73935
H	-2.91899	5.34308	1.44755
C	-2.36905	2.62901	-3.19684
H	-3.22605	1.94917	-3.32294
H	-2.36776	3.33638	-4.03765
H	-1.46067	2.01254	-3.26945
C	-3.52114	2.70765	1.75418
H	-3.37329	3.34158	2.63978
H	-4.59957	2.49792	1.66097
H	-3.02577	1.73259	1.91928
C	-2.05829	6.94537	-0.577212
H	-1.10724	7.13373	-0.050387
H	-1.97373	7.38093	-1.5834
H	-2.84294	7.49105	-0.030093
H	-1.0366	-5.75939	-4.29687
N	1.69161	0.852781	-0.536191
C	2.81937	0.647456	0.177739
O	2.8317	0.568763	1.41263
C	4.08499	0.535145	-0.616836
C	4.11407	0.131293	-1.965
C	5.29952	0.805134	0.023529
C	5.31681	0.021666	-2.64958
H	3.18945	-0.135361	-2.48292
C	6.51571	0.7086	-0.653347
H	5.27553	1.09963	1.07413
C	6.53006	0.316312	-2.00183
H	5.35116	-0.30203	-3.69114
H	7.44104	0.937776	-0.125779
O	7.65027	0.18797	-2.7488
C	8.90352	0.456193	-2.16056
H	9.65753	0.288174	-2.94054
H	8.97565	1.50124	-1.81013
H	9.10908	-0.218648	-1.31056
H	0.197981	-0.12678	0.701084
C	0.048474	2.04345	0.919903
H	0.042966	2.98653	0.351932
H	-0.913308	1.89594	1.42027
H	0.830432	2.09675	1.6886
C	-1.14205	-0.694148	2.40945
O	-0.164819	-1.26024	1.67805
O	-1.04131	-0.720244	3.66901
O	-2.09181	-0.124284	1.76973
Cs	1.76084	-0.983709	3.72825
H	-0.556776	-3.38197	-4.83543
H	1.74645	0.906063	-1.54768
H	-5.89047	-1.57331	-0.760486
H	-5.27115	-1.43294	0.912463
H	-3.15255	-2.73533	1.35289
Ts4-(R)
E(RB3LYP) = -2041.90389817 a.u.
Sum of electronic and thermal Free Energies =-2041.36939 a.u.
C	-1.24783	0.361561	-1.32762
C	0.068833	0.483595	-1.5957
O	2.13501	-0.57142	-2.15008
C	6.94885	-2.73942	-1.85011
C	7.2857	-1.61095	-1.09189
C	5.60816	-3.08688	-2.04946
C	6.26597	-0.844133	-0.532593
H	8.33372	-1.34481	-0.931334
C	4.58162	-2.30874	-1.50002
C	4.92263	-1.19391	-0.739651
C	6.35668	0.396206	0.329562
H	3.53534	-2.55584	-1.67805
C	4.04358	-0.168682	-0.054381
C	4.98702	0.436046	1.01106
H	6.49666	1.30101	-0.286264
H	7.16347	0.362008	1.07597
H	3.70812	0.629653	-0.727456
O	5.08012	-0.443525	2.13492
N	2.8313	-0.685938	0.587786
C	3.88437	-0.581623	2.84449
C	1.57398	-0.765653	0.089518
N	0.808686	-1.17142	1.11588
C	2.74149	-0.907412	1.93288
N	1.52952	-1.24707	2.27862
C	-0.514545	-1.73019	1.11514
C	-0.720038	-2.95002	0.445085
C	-1.51446	-1.09847	1.87081
C	-1.98712	-3.53656	0.543989
C	-2.75852	-1.7371	1.94101
C	-3.01116	-2.95718	1.30509
H	-2.16826	-4.48688	0.034836
H	-3.55537	-1.26065	2.51674
C	0.382045	-3.62242	-0.337219
H	0.609169	-3.0989	-1.28091
H	1.32077	-3.66	0.237165
H	0.100089	-4.65282	-0.593022
C	-1.25474	0.207443	2.5635
H	-0.559944	0.063752	3.40643
H	-0.782097	0.933725	1.8743
H	-2.1918	0.627506	2.95663
C	-4.33279	-3.6598	1.47521
H	-4.24618	-4.46657	2.22354
H	-5.11256	-2.96653	1.8193
H	-4.67794	-4.11482	0.536257
H	7.73933	-3.35555	-2.28589
N	-1.22295	-0.128654	-1.33455
H	-1.31245	-1.13637	-1.33987
C	-2.37084	0.579578	-1.17365
O	-2.42047	1.81052	-1.13014
C	-3.61373	-0.248347	-1.05276
C	-3.78884	-1.46821	-1.72784
C	-4.65423	0.222014	-0.246177
C	-4.95685	-2.20345	-1.57978
H	-3.0124	-1.84119	-2.39925
C	-5.82428	-0.516591	-0.066851
H	-4.52648	1.17981	0.261032
C	-5.97731	-1.74363	-0.73156
H	-5.10647	-3.14738	-2.10653
H	-6.60464	-0.132456	0.589298
O	-7.05534	-2.5535	-0.605781
C	-8.11626	-2.15809	0.234765
H	-8.57396	-1.21107	-0.101943
H	-8.86856	-2.95602	0.186051
H	-7.78544	-2.04003	1.28219
H	0.160006	1.31345	-0.665749
C	1.31483	2.6593	0.639014
O	0.094072	2.1099	0.465489
O	1.35255	3.88615	0.93671
O	2.31186	1.90346	0.442143
Cs	-1.26523	4.42918	-0.106907
H	5.35922	-3.96907	-2.64432
C	0.146058	1.13806	-2.96819
H	1.0803	1.70992	-3.06169
H	0.125826	0.3949	-3.78311
H	-0.703997	1.82415	-3.09132
H	4.01502	-1.37417	3.59555
H	3.60906	0.354595	3.37161
H	4.62819	1.43156	1.31542
INT-E
E(RB3LYP) = -1757.45208776 a.u.
Sum of electronic and thermal Free Energies =-1756.934148 a.u.
C	-1.3343	1.16535	1.53201
C	0.243353	-0.621348	2.17613
O	2.33509	-1.79556	2.00994
C	4.31227	3.84159	1.10379
C	5.29844	3.1147	0.42615
C	3.10131	3.23701	1.46049
C	5.05003	1.78303	0.098422
H	6.24585	3.58745	0.15512
C	2.85287	1.89742	1.13904
C	3.8294	1.18684	0.443065
C	5.94924	0.784362	-0.593393
H	1.92568	1.41247	1.44922
C	3.83303	-0.261885	0.002415
C	4.9793	-0.313734	-1.04389
H	6.69223	0.370969	0.10998
H	5.43956	-1.31726	-1.09873
H	6.49186	1.19148	-1.45896
H	3.99642	-0.932317	0.865406
O	4.50208	0.065471	-2.331
N	2.58956	-0.736284	-0.604439
C	3.56597	-0.824852	-2.88087
H	3.21024	-0.405288	-3.83214
H	4.02358	-1.81314	-3.09433
C	1.43333	-1.04994	0.037763
N	0.624077	-1.51225	-0.936347
C	2.41989	-1.01283	-1.93632
N	1.22845	-1.48581	-2.17008
C	-0.699135	-2.03626	-0.77043
C	-1.77395	-1.31693	-1.31236
C	-0.862116	-3.2344	-0.054247
C	-3.06111	-1.80973	-1.07992
C	-2.17222	-3.66617	0.168543
C	-3.28009	-2.95825	-0.313068
H	-3.91354	-1.2545	-1.4766
H	-2.33017	-4.58117	0.74491
C	-1.55657	-0.053942	-2.10088
H	-2.50007	0.491837	-2.23199
H	-0.850367	0.620878	-1.59349
H	-1.12987	-0.272791	-3.09266
C	0.316763	-4.04836	0.414333
H	0.944144	-3.52216	1.14998
H	-0.025218	-4.98824	0.868646
H	0.970238	-4.30404	-0.436951
C	-4.67661	-3.39032	0.043592
H	-4.93841	-2.99831	1.04172
H	-5.41859	-3.00784	-0.673068
H	-4.76733	-4.48636	0.087766
H	4.49168	4.88816	1.3613
N	-0.702056	0.156514	1.45752
H	-0.36256	0.897509	0.858093
C	-2.06315	0.017022	1.56391
O	-2.59124	-0.904479	2.17222
C	-2.87943	1.06098	0.859753
C	-4.23231	0.776932	0.640261
C	-2.38038	2.29419	0.403573
C	-5.06326	1.66098	-0.046988
H	-4.61808	-0.169389	1.02092
C	-3.19367	3.18918	-0.281101
H	-1.34506	2.58423	0.598172
C	-4.54281	2.87672	-0.521455
H	-6.1093	1.39926	-0.203907
H	-2.81334	4.14913	-0.634302
O	-5.25903	3.80314	-1.20094
C	-6.62307	3.55952	-1.4608
H	-6.99712	4.43103	-2.01388
H	-6.76707	2.65408	-2.07726
H	-7.20437	3.44923	-0.528045
C	0.067651	-0.795055	3.65101
H	0.967759	-1.27815	4.05563
H	-0.080855	0.177026	4.15496
H	-0.813828	-1.41522	3.88144
H	2.347	3.81102	2.00362
INT-Z
E(RB3LYP) = -1757.45361758 a.u.
Sum of electronic and thermal Free Energies =-1756.937729 a.u.
C	0.321983	0.013372	-0.381662
C	-0.549024	0.575971	0.545871
O	-0.058613	-0.754342	-1.35252
C	2.00899	-4.87334	2.29611
C	2.80322	-5.13145	1.17212
C	1.32744	-3.65742	2.42253
C	2.91112	-4.15421	0.18473
H	3.33453	-6.08183	1.07624
C	1.4274	-2.677	1.42797
C	2.23147	-2.93577	0.319606
C	3.67784	-4.18952	-1.11804
H	0.883244	-1.73534	1.51722
C	2.48132	-2.08502	-0.907708
C	3.76306	-2.71169	-1.51589
H	3.1267	-4.75827	-1.88663
H	3.82538	-2.54766	-2.60753
H	4.68586	-4.62131	-1.03442
H	1.60698	-2.12533	-1.5809
O	4.92631	-2.18418	-0.884459
N	2.69733	-0.660616	-0.658308
C	5.12982	-0.813108	-1.10581
H	5.99758	-0.493741	-0.512221
H	5.35249	-0.604852	-2.17324
C	1.75791	0.273978	-0.333967
N	2.45925	1.43094	-0.233877
C	3.91489	-0.034067	-0.70589
N	3.80591	1.23805	-0.450177
C	1.91939	2.75518	-0.151688
C	2.23319	3.54819	0.962012
C	1.10717	3.21356	-1.2065
C	1.66552	4.82569	1.03088
C	0.554992	4.49131	-1.07807
C	0.809499	5.30633	0.034196
H	1.89301	5.45576	1.89465
H	-0.083417	4.86742	-1.88186
C	3.15484	3.04668	2.04078
H	3.17333	3.73824	2.89411
H	2.84438	2.05583	2.4093
H	4.18124	2.93136	1.65911
C	0.875883	2.39346	-2.44999
H	1.83651	2.05922	-2.87603
H	0.281604	1.48505	-2.26643
H	0.360598	2.99294	-3.21282
C	0.160127	6.66062	0.154304
H	0.120673	7.17593	-0.817809
H	-0.879204	6.56294	0.512375
H	0.695991	7.30571	0.865861
H	1.92046	-5.62796	3.0814
C	-0.210141	1.38402	1.75474
H	0.866741	1.33943	1.95368
H	-0.505414	2.44046	1.65168
H	-0.740729	1.00228	2.63837
N	-1.8615	0.217667	0.261839
H	-1.8773	-0.368729	-0.5764
C	-3.02835	0.562522	0.887295
O	-3.09479	1.37141	1.80728
C	-4.25157	-0.118319	0.347716
C	-5.49716	0.392437	0.731479
C	-4.22316	-1.24854	-0.491762
C	-6.68866	-0.178316	0.283636
H	-5.50852	1.25663	1.39789
C	-5.40105	-1.83005	-0.94242
H	-3.27369	-1.70394	-0.783072
C	-6.64569	-1.29753	-0.562903
H	-7.63911	0.251401	0.598934
H	-5.38929	-2.70975	-1.58824
O	-7.73984	-1.92911	-1.05353
C	-9.01864	-1.45247	-0.704108
H	-9.74493	-2.10532	-1.20622
H	-9.18956	-1.49748	0.386546
H	-9.17608	-0.412853	-1.04354
H	0.706702	-3.4718	3.30209
Ts5-(S)
E(RB3LYP) = -2334.91385044 a.u.
Sum of electronic and thermal Free Energies =-2334.198912 a.u.
C	-0.565223	0.628723	-1.25506
C	0.385143	1.6267	-0.733566
O	-0.251614	-0.254201	-2.05455
C	-2.80518	-4.25426	-4.19991
C	-2.6308	-4.89306	-2.96601
C	-2.65955	-2.86714	-4.30845
C	-2.31214	-4.1255	-1.84841
H	-2.7599	-5.97482	-2.87904
C	-2.32341	-2.09568	-3.18917
C	-2.15193	-2.73625	-1.96549
C	-2.11588	-4.55678	-0.412599
H	-2.18297	-1.01949	-3.27856
C	-1.77321	-2.17779	-0.604245
C	-2.33996	-3.25561	0.359591
H	-1.09167	-4.92737	-0.234747
H	-1.8637	-3.22742	1.34987
H	-2.82167	-5.33061	-0.078708
H	-0.682311	-2.10629	-0.49747
O	-3.75145	-3.09956	0.474053
N	-2.33144	-0.859191	-0.269713
C	-4.14472	-1.90778	1.09604
H	-5.2367	-1.81732	1.01111
H	-3.87293	-1.90187	2.16917
C	-1.88516	0.397174	-0.546829
N	-2.83838	1.2165	-0.077222
C	-3.48628	-0.724256	0.458362
N	-3.82447	0.529136	0.568838
C	-2.97307	2.63547	-0.217853
C	-3.19117	3.15927	-1.49951
C	-2.89843	3.43051	0.941045
C	-3.31095	4.54967	-1.61311
C	-3.02906	4.81023	0.766142
C	-3.22769	5.38848	-0.496904
H	-3.47369	4.98526	-2.6021
H	-2.95833	5.45588	1.64539
C	-3.2604	2.27734	-2.71996
H	-2.25441	1.97558	-3.05761
H	-3.83215	1.35593	-2.53116
H	-3.73782	2.8087	-3.55459
C	-2.63504	2.82605	2.2922
H	-2.48655	3.61458	3.0424
H	-3.48502	2.20162	2.60964
H	-1.74318	2.17443	2.26823
C	-3.33874	6.88454	-0.635803
H	-2.39719	7.37593	-0.339856
H	-3.56437	7.18125	-1.66995
H	-4.1305	7.28615	0.016944
H	-3.06539	-4.84279	-5.08301
N	1.6986	1.25825	-1.2104
H	1.72255	0.543821	-1.9275
C	2.85464	1.66381	-0.608572
O	2.88855	2.54878	0.237748
C	4.10393	0.956486	-1.04653
C	5.32646	1.51064	-0.655686
C	4.11604	-0.26759	-1.73692
C	6.53759	0.886173	-0.952619
H	5.30189	2.44183	-0.087852
C	5.31267	-0.907141	-2.03556
H	3.18172	-0.759557	-2.01753
C	6.53634	-0.333722	-1.6478
H	7.47059	1.34863	-0.631839
H	5.3323	-1.8631	-2.56175
O	7.65236	-1.0274	-1.98007
C	8.91079	-0.518485	-1.60247
H	9.00331	-0.426318	-0.505357
H	9.66042	-1.23427	-1.96507
H	9.10771	0.4688	-2.05758
O	-0.32103	0.741185	1.66377
C	0.423909	-0.399583	1.74188
H	0.51396	-0.911174	0.742698
C	-0.233265	-1.45304	2.64678
C	0.283756	-2.75228	2.76594
C	-1.39989	-1.1283	3.34661
C	-0.36178	-3.71009	3.55112
H	1.20512	-3.01451	2.24019
C	-2.04539	-2.08295	4.14171
H	-1.78237	-0.112299	3.24328
C	-1.53501	-3.38023	4.24054
H	0.053011	-4.71847	3.62994
H	-2.95076	-1.81102	4.69217
H	-2.04001	-4.12763	4.85728
C	1.87648	-0.150052	2.16121
C	2.16286	0.845789	3.10114
C	2.93341	-0.860462	1.58278
C	3.48185	1.11397	3.46509
H	1.33319	1.42611	3.50829
C	4.25753	-0.593648	1.94174
H	2.7241	-1.60618	0.810055
C	4.53424	0.393955	2.88796
H	3.69613	1.90311	4.19072
H	5.07259	-1.13423	1.45436
H	5.5687	0.619344	3.15928
H	0.231541	1.36309	0.447332
C	0.118389	3.13176	-0.879455
H	1.00224	3.64235	-0.47908
H	-0.019206	3.41785	-1.93507
H	-0.745592	3.46288	-0.301731
H	-2.80357	-2.3803	-5.27577
Ts5-(R)
E(RB3LYP) = -2334.91887418 a.u.
Sum of electronic and thermal Free Energies =-2334.205822 a.u.
C	-0.502001	0.855688	-1.49927
C	-0.540172	0.114012	-1.84499
O	1.35785	-1.25834	-2.27957
C	5.08932	-4.8453	-1.89985
C	5.84281	-3.81524	-1.3239
C	3.69614	-4.74558	-1.98164
C	5.18331	-2.69144	-0.831479
H	6.92982	-3.89993	-1.24782
C	3.03354	-3.60955	-1.50131
C	3.7874	-2.58962	-0.928167
C	5.75038	-1.47344	-0.13851
H	1.95155	-3.51996	-1.58804
C	3.35558	-1.25544	-0.345161
C	4.53554	-0.912439	0.601823
H	6.1229	-0.729901	-0.863944
H	4.59709	0.162144	0.817727
H	6.56284	-1.69842	0.567164
H	3.26256	-0.492891	-1.13029
O	4.4193	-1.65758	1.81081
N	2.09235	-1.25992	0.404075
C	3.31386	-1.28814	2.58665
H	3.22745	-1.99271	3.42581
H	3.42888	-0.266152	2.99722
C	0.808977	-1.11322	-0.026034
N	0.058906	-1.18723	1.08588
C	2.05789	-1.31065	1.77259
N	0.831896	-1.28971	2.20971
C	-1.36218	-1.28027	1.28752
C	-2.00448	-2.47897	0.939565
C	-2.00926	-0.22338	1.94229
C	-3.35611	-2.60516	1.26995
C	-3.36336	-0.407446	2.25076
C	-4.04795	-1.58639	1.93965
H	-3.8817	-3.52587	1.00362
H	-3.89816	0.407628	2.74416
C	-1.26763	-3.58254	0.225064
H	-1.02132	-3.30503	-0.814754
H	-0.315177	-3.82598	0.722117
H	-1.87399	-4.49775	0.18714
C	-1.28439	1.04603	2.29271
H	-2.00193	1.85345	2.4903
H	-0.671629	0.896951	3.19778
H	-0.609122	1.36608	1.48216
C	-5.49198	-1.76942	2.3272
H	-6.04993	-2.31677	1.55389
H	-5.57355	-2.34362	3.26641
H	-5.98881	-0.801437	2.48145
H	5.5924	-5.73713	-2.28138
N	-1.86894	-0.244964	-1.41065
H	-2.22265	-1.1392	-1.72736
C	-2.80517	0.669997	-1.01341
O	-2.5172	1.81719	-0.70513
C	-4.22482	0.186662	-0.940725
C	-5.15125	1.03763	-0.327923
C	-4.68365	-1.04746	-1.43152
C	-6.48797	0.674138	-0.173116
H	-4.78834	1.999	0.038321
C	-6.01217	-1.42594	-1.28958
H	-4.00979	-1.74153	-1.93809
C	-6.92514	-0.572966	-0.646808
H	-7.17555	1.36061	0.319848
H	-6.37422	-2.38479	-1.66416
O	-8.18859	-1.04089	-0.519406
C	-9.15717	-0.235595	0.115864
H	-9.31178	0.717351	-0.420298
H	-10.0942	-0.807399	0.106696
H	-8.88128	-0.013921	1.16217
O	0.831789	1.52169	-0.138193
C	1.75042	2.43881	-0.592598
H	2.1092	2.18785	-1.62296
C	2.9935	2.43942	0.296128
C	4.28482	2.55101	-0.234331
C	2.84497	2.3439	1.68752
C	5.4064	2.59163	0.603594
H	4.41381	2.60807	-1.31909
C	3.95992	2.38437	2.52719
H	1.83665	2.2405	2.09257
C	5.24758	2.51029	1.989
H	6.40651	2.68129	0.171461
H	3.82787	2.32633	3.61134
H	6.11944	2.54139	2.64675
C	1.18101	3.86806	-0.694787
C	-0.198631	4.06652	-0.57002
C	2.00485	4.97668	-0.942901
C	-0.741782	5.35011	-0.691629
H	-0.847004	3.20878	-0.39677
C	1.46252	6.2578	-1.06286
